# Supplementary material for: MXene Core-Shell Nanosheets: Facile Synthesis, Optical Properties, and Versatile Photonics Applications
Source: Nanomaterials (Basel). 2021 Aug 3;11(8):1995. doi: 10.3390/nano11081995 (PMC8398170; doi:10.3390/nano11081995)
Supplement: Supplementary file 1 [file nanomaterials-11-01995-s001.zip]

Archive with 1 entries (1 files):
- nanomaterials-1281220-supplementary.pdf
